# Supplementary material for: (E)-2-{[(2-(Trifluoro­meth­yl)phen­yl]imino­meth­yl}phenol
Source: Acta Crystallogr Sect E Struct Rep Online. 2012 Feb 4;68(Pt 3):o578. doi: 10.1107/S1600536812003212 (PMC3297305; doi:10.1107/S1600536812003212)
Supplement: Supplementary file 1 [file e-68-0o578-sup1.cif]

##############################################################################
#                                                                            #
# This CIF contains the data in a paper accepted for publication in          #
# Acta Crystallographica Section E. It conforms to the requirements of       #
# Notes for Authors for Acta Crystallographica Section E, and has been       #
# peer reviewed under the auspices of the IUCr Commission on Journals.       #
#                                                                            #
# Full details of the Crystallographic Information File format               #
# are given in the paper "The Crystallographic Information File (CIF):       #
# a New Standard Archive File for Crystallography" by S. R. Hall, F. H.      #
# Allen and I. D. Brown [Acta Cryst. (1991), A47, 655-685].                  #
#                                                                            #
# The current version of the core CIF dictionary is obtainable from          #
# ftp://ftp.iucr.org/pub/cif_core.dic.                                       #
#                                                                            #
# Software is freely available for graphical display of the structure(s)     #
# in this CIF. For information consult the CIF software page                 #
# http://www.iucr.org/resources/cif/software.                                #
#                                                                            #
# This file may be used for bona fide research purposes within the           #
# scientific community so long as proper attribution is given to the journal # 
# article from which it was obtained.                                        #
#                                                                            #
##############################################################################
data_I
_audit_creation_method     SHELXL97
_chemical_name_systematic
;
(<i>E</i>)-2-{[(2-(Trifluoromethyl)phenyl]iminomethyl}phenol
;
_chemical_name_common     ?
_chemical_formula_moiety     'C14 H10 F3 N O'
_chemical_formula_sum     'C14 H10 F3 N O'
_chemical_formula_iupac     'C14 H10 F3 N O'
_chemical_formula_weight     265.23
_chemical_melting_point     338
_symmetry_cell_setting     orthorhombic
_symmetry_space_group_name_H-M     'P c a 21'
_symmetry_space_group_name_Hall     'P 2c -2ac'
loop_
    _symmetry_equiv_pos_as_xyz
    'x, y, z'
    '-x, -y, z+1/2'
    '-x+1/2, y, z+1/2'
    'x+1/2, -y, z'
_cell_length_a     17.9907(18)
_cell_length_b     5.0898(4)
_cell_length_c     13.2564(10)
_cell_angle_alpha     90.00
_cell_angle_beta     90.00
_cell_angle_gamma     90.00
_cell_volume     1213.88(18)
_cell_formula_units_Z     4
_cell_measurement_reflns_used     15262
_cell_measurement_theta_min     1.54
_cell_measurement_theta_max     28.00
_cell_measurement_temperature     296
_exptl_crystal_description     prism
_exptl_crystal_colour     yellow
_exptl_crystal_size_max     0.73
_exptl_crystal_size_mid     0.48
_exptl_crystal_size_min     0.27
_exptl_crystal_density_diffrn     1.451
_exptl_crystal_density_meas     ?
_exptl_crystal_density_method     'not measured'
_exptl_crystal_F_000     544
_exptl_absorpt_coefficient_mu     0.123
_exptl_absorpt_correction_type     integration
_exptl_absorpt_process_details     '(X-RED32; Stoe & Cie, 2002)'
_exptl_absorpt_correction_T_min     0.9316
_exptl_absorpt_correction_T_max     0.9661
_exptl_special_details     ?
_diffrn_ambient_temperature     296
_diffrn_radiation_type     MoK\a
_diffrn_radiation_wavelength     0.71073
_diffrn_radiation_source     'fine-focus sealed tube'
_diffrn_radiation_monochromator     graphite
_diffrn_measurement_device_type     'Stoe IPDS II'
_diffrn_measurement_method     'rotation method'
_diffrn_detector_area_resol_mean     0
_diffrn_reflns_number     9185
_diffrn_reflns_av_R_equivalents     0.0376
_diffrn_reflns_av_sigmaI/netI     0.0290
_diffrn_reflns_theta_min     2.26
_diffrn_reflns_theta_max     26.50
_diffrn_reflns_theta_full     26.50
_diffrn_measured_fraction_theta_max     1.000
_diffrn_measured_fraction_theta_full     1.000
_diffrn_reflns_limit_h_min     -22
_diffrn_reflns_limit_h_max     22
_diffrn_reflns_limit_k_min     -6
_diffrn_reflns_limit_k_max     6
_diffrn_reflns_limit_l_min     -16
_diffrn_reflns_limit_l_max     16
_diffrn_standards_number     ?
_diffrn_standards_interval_count     ?
_diffrn_standards_interval_time     ?
_diffrn_standards_decay_%     0
_refine_special_details     ?
_reflns_number_total     2519
_reflns_number_gt     1827
_reflns_threshold_expression     I>2\s(I)
_refine_ls_structure_factor_coef     Fsqd
_refine_ls_matrix_type     full
_refine_ls_R_factor_all     0.0510
_refine_ls_R_factor_gt     0.0374
_refine_ls_wR_factor_gt     0.0784
_refine_ls_wR_factor_ref     0.0837
_refine_ls_goodness_of_fit_ref     1.070
_refine_ls_restrained_S_all     1.070
_refine_ls_number_reflns     1318
_refine_ls_number_parameters     176
_refine_ls_number_restraints     1
_refine_ls_number_constraints     0
_refine_ls_hydrogen_treatment     mixed
_refine_ls_weighting_scheme     calc
_refine_ls_weighting_details
               'calc w = 1/[\s^2^(Fo^2^)+(0.0476P)^2^] where P=(Fo^2^+2Fc^2^)/3'
_atom_sites_solution_hydrogens     geom
_atom_sites_solution_primary     direct
_atom_sites_solution_secondary     difmap
_refine_ls_shift/su_max     0.000
_refine_ls_shift/su_mean     0.000
_refine_diff_density_max     0.106
_refine_diff_density_min     -0.145
_refine_ls_extinction_method     none
_refine_ls_extinction_coef     ?
_refine_ls_abs_structure_details
;
1201 measured Friedel pairs were merged, because the compound is a weak
anomalous scatterer
;
loop_
    _atom_type_symbol
    _atom_type_description
    _atom_type_scat_dispersion_real
    _atom_type_scat_dispersion_imag
    _atom_type_scat_source
    'C' 'C' 0.0033 0.0016
                         'International Tables Vol C Tables 4.2.6.8 and 6.1.1.4'
    'H' 'H' 0.0000 0.0000
                         'International Tables Vol C Tables 4.2.6.8 and 6.1.1.4'
    'N' 'N' 0.0061 0.0033
                         'International Tables Vol C Tables 4.2.6.8 and 6.1.1.4'
    'O' 'O' 0.0106 0.0060
                         'International Tables Vol C Tables 4.2.6.8 and 6.1.1.4'
    'F' 'F' 0.0171 0.0103
                         'International Tables Vol C Tables 4.2.6.8 and 6.1.1.4'
_computing_data_collection     'X-AREA (Stoe & Cie, 2002)'
_computing_cell_refinement     'X-AREA (Stoe & Cie, 2002)'
_computing_data_reduction     'X-RED32 (Stoe & Cie, 2002)'
_computing_structure_solution     'SHELXS97 (Sheldrick, 2008)'
_computing_structure_refinement     'SHELXL97 (Sheldrick, 2008)'
_computing_molecular_graphics     'ORTEP-3 (Farrugia, 1997)'
_computing_publication_material     'WinGX (Farrugia, 1999)'
loop_
    _atom_site_type_symbol
    _atom_site_label
    _atom_site_fract_x
    _atom_site_fract_y
    _atom_site_fract_z
    _atom_site_U_iso_or_equiv
    _atom_site_adp_type
    _atom_site_calc_flag
    _atom_site_refinement_flags
    _atom_site_occupancy
    _atom_site_symmetry_multiplicity
    _atom_site_disorder_assembly
    _atom_site_disorder_group
    C C1 0.45358(12) 1.0002(5) 0.7729(2) 0.0617(6) Uani d . 1 1 . .
    C C2 0.43472(14) 1.0230(5) 0.6716(2) 0.0698(7) Uani d . 1 1 . .
    C C3 0.38195(19) 1.2075(6) 0.6431(3) 0.0864(9) Uani d . 1 1 . .
    H H3 0.3689 1.2237 0.5755 0.104 Uiso calc R 1 1 . .
    C C4 0.34888(18) 1.3658(6) 0.7134(4) 0.0915(11) Uani d . 1 1 . .
    H H4 0.3140 1.4894 0.6928 0.110 Uiso calc R 1 1 . .
    C C5 0.36636(17) 1.3453(6) 0.8136(3) 0.0868(10) Uani d . 1 1 . .
    H H5 0.3433 1.4530 0.8608 0.104 Uiso calc R 1 1 . .
    C C6 0.41827(16) 1.1637(6) 0.8435(3) 0.0793(8) Uani d . 1 1 . .
    H H6 0.4302 1.1486 0.9115 0.095 Uiso calc R 1 1 . .
    C C7 0.50948(15) 0.8157(5) 0.8071(2) 0.0648(6) Uani d . 1 1 . .
    H H7 0.5213 0.8108 0.8753 0.078 Uiso calc R 1 1 . .
    C C8 0.59564(12) 0.4792(5) 0.7836(2) 0.0612(6) Uani d . 1 1 . .
    C C9 0.60401(16) 0.4129(6) 0.8843(3) 0.0780(8) Uani d . 1 1 . .
    H H9 0.5728 0.4895 0.9319 0.094 Uiso calc R 1 1 . .
    C C10 0.65715(18) 0.2370(7) 0.9161(3) 0.0885(9) Uani d . 1 1 . .
    H H10 0.6627 0.2004 0.9844 0.106 Uiso calc R 1 1 . .
    C C11 0.70208(16) 0.1155(6) 0.8462(3) 0.0891(10) Uani d . 1 1 . .
    H H11 0.7380 -0.0038 0.8672 0.107 Uiso calc R 1 1 . .
    C C12 0.69381(17) 0.1702(5) 0.7458(3) 0.0811(9) Uani d . 1 1 . .
    H H12 0.7235 0.0845 0.6987 0.097 Uiso calc R 1 1 . .
    C C13 0.64133(14) 0.3532(5) 0.7135(2) 0.0644(7) Uani d . 1 1 . .
    C C14 0.63575(17) 0.4148(6) 0.6040(2) 0.0769(8) Uani d . 1 1 . .
    N N1 0.54272(12) 0.6611(4) 0.74774(15) 0.0622(5) Uani d . 1 1 . .
    O O1 0.46592(15) 0.8714(5) 0.60028(16) 0.0918(7) Uani d . 1 1 . .
    F F1 0.68225(14) 0.2715(5) 0.54915(16) 0.1234(8) Uani d . 1 1 . .
    F F2 0.65111(13) 0.6642(4) 0.58376(16) 0.1042(7) Uani d . 1 1 . .
    F F3 0.56880(12) 0.3721(4) 0.56487(15) 0.1069(7) Uani d . 1 1 . .
    H H13 0.496(3) 0.776(8) 0.628(4) 0.107(14) Uiso d . 1 1 . .
loop_
    _atom_site_aniso_label
    _atom_site_aniso_U_11
    _atom_site_aniso_U_22
    _atom_site_aniso_U_33
    _atom_site_aniso_U_12
    _atom_site_aniso_U_13
    _atom_site_aniso_U_23
    C1 0.0553(12) 0.0619(14) 0.0680(16) -0.0060(11) 0.0034(13) 0.0022(13)
    C2 0.0679(15) 0.0666(15) 0.0750(18) -0.0014(13) -0.0018(15) 0.0004(15)
    C3 0.087(2) 0.0808(19) 0.091(2) 0.0044(16) -0.0121(18) 0.0104(18)
    C4 0.0713(18) 0.0710(16) 0.132(4) 0.0094(15) -0.001(2) 0.005(2)
    C5 0.0714(18) 0.0773(19) 0.112(3) 0.0054(15) 0.0153(18) -0.0065(18)
    C6 0.0755(17) 0.0786(17) 0.084(2) 0.0003(15) 0.0129(16) -0.0033(17)
    C7 0.0632(14) 0.0720(15) 0.0593(14) -0.0052(13) 0.0005(12) -0.0027(13)
    C8 0.0525(12) 0.0627(14) 0.0683(16) -0.0069(11) -0.0001(13) -0.0031(13)
    C9 0.0711(16) 0.090(2) 0.0725(18) 0.0070(15) 0.0017(14) 0.0019(17)
    C10 0.085(2) 0.092(2) 0.088(2) 0.0053(18) -0.0119(19) 0.0170(18)
    C11 0.0669(17) 0.0803(19) 0.120(3) 0.0050(14) -0.008(2) 0.016(2)
    C12 0.0658(16) 0.0713(16) 0.106(3) -0.0003(15) 0.0126(16) -0.0036(18)
    C13 0.0545(13) 0.0611(13) 0.0774(17) -0.0084(12) 0.0061(12) -0.0056(14)
    C14 0.0745(17) 0.0743(18) 0.082(2) -0.0008(14) 0.0190(16) -0.0080(16)
    N1 0.0569(11) 0.0677(11) 0.0618(13) 0.0011(10) 0.0009(9) -0.0008(11)
    O1 0.1086(16) 0.0980(16) 0.0688(14) 0.0250(14) -0.0129(12) -0.0076(12)
    F1 0.1361(18) 0.1374(17) 0.0967(15) 0.0357(14) 0.0433(14) -0.0107(13)
    F2 0.1301(16) 0.0950(13) 0.0874(13) -0.0185(11) 0.0113(11) 0.0147(10)
    F3 0.0988(13) 0.1415(18) 0.0803(12) -0.0191(11) -0.0043(10) -0.0233(14)
_geom_special_details     ?
loop_
    _geom_bond_atom_site_label_1
    _geom_bond_atom_site_label_2
    _geom_bond_site_symmetry_2
    _geom_bond_distance
    _geom_bond_publ_flag
    C1 C2 . 1.390(4) ?
    C1 C6 . 1.404(4) ?
    C1 C7 . 1.449(4) ?
    C2 O1 . 1.343(4) ?
    C2 C3 . 1.388(4) ?
    C3 C4 . 1.369(5) ?
    C3 H3 . 0.9300 ?
    C4 C5 . 1.368(6) ?
    C4 H4 . 0.9300 ?
    C5 C6 . 1.372(5) ?
    C5 H5 . 0.9300 ?
    C6 H6 . 0.9300 ?
    C7 N1 . 1.263(3) ?
    C7 H7 . 0.9300 ?
    C8 C9 . 1.385(4) ?
    C8 C13 . 1.397(4) ?
    C8 N1 . 1.411(3) ?
    C9 C10 . 1.376(4) ?
    C9 H9 . 0.9300 ?
    C10 C11 . 1.376(5) ?
    C10 H10 . 0.9300 ?
    C11 C12 . 1.368(5) ?
    C11 H11 . 0.9300 ?
    C12 C13 . 1.394(4) ?
    C12 H12 . 0.9300 ?
    C13 C14 . 1.488(5) ?
    C14 F2 . 1.326(3) ?
    C14 F1 . 1.327(4) ?
    C14 F3 . 1.329(4) ?
    O1 H13 . 0.82(5) ?
loop_
    _geom_angle_atom_site_label_1
    _geom_angle_atom_site_label_2
    _geom_angle_atom_site_label_3
    _geom_angle_site_symmetry_1
    _geom_angle_site_symmetry_3
    _geom_angle
    _geom_angle_publ_flag
    C2 C1 C6 . . 119.0(2) ?
    C2 C1 C7 . . 121.7(2) ?
    C6 C1 C7 . . 119.3(3) ?
    O1 C2 C3 . . 118.9(3) ?
    O1 C2 C1 . . 122.0(2) ?
    C3 C2 C1 . . 119.1(3) ?
    C4 C3 C2 . . 120.7(4) ?
    C4 C3 H3 . . 119.7 ?
    C2 C3 H3 . . 119.7 ?
    C5 C4 C3 . . 121.1(3) ?
    C5 C4 H4 . . 119.5 ?
    C3 C4 H4 . . 119.5 ?
    C4 C5 C6 . . 119.2(3) ?
    C4 C5 H5 . . 120.4 ?
    C6 C5 H5 . . 120.4 ?
    C5 C6 C1 . . 121.0(3) ?
    C5 C6 H6 . . 119.5 ?
    C1 C6 H6 . . 119.5 ?
    N1 C7 C1 . . 122.5(2) ?
    N1 C7 H7 . . 118.7 ?
    C1 C7 H7 . . 118.7 ?
    C9 C8 C13 . . 117.7(2) ?
    C9 C8 N1 . . 123.9(2) ?
    C13 C8 N1 . . 118.3(2) ?
    C10 C9 C8 . . 121.9(3) ?
    C10 C9 H9 . . 119.0 ?
    C8 C9 H9 . . 119.0 ?
    C9 C10 C11 . . 119.7(3) ?
    C9 C10 H10 . . 120.2 ?
    C11 C10 H10 . . 120.2 ?
    C12 C11 C10 . . 120.0(3) ?
    C12 C11 H11 . . 120.0 ?
    C10 C11 H11 . . 120.0 ?
    C11 C12 C13 . . 120.6(3) ?
    C11 C12 H12 . . 119.7 ?
    C13 C12 H12 . . 119.7 ?
    C12 C13 C8 . . 120.1(3) ?
    C12 C13 C14 . . 119.1(3) ?
    C8 C13 C14 . . 120.8(2) ?
    F2 C14 F1 . . 106.5(2) ?
    F2 C14 F3 . . 105.4(3) ?
    F1 C14 F3 . . 105.5(3) ?
    F2 C14 C13 . . 112.6(3) ?
    F1 C14 C13 . . 112.1(3) ?
    F3 C14 C13 . . 114.0(2) ?
    C7 N1 C8 . . 121.2(2) ?
    C2 O1 H13 . . 107(3) ?
loop_
    _geom_torsion_atom_site_label_1
    _geom_torsion_atom_site_label_2
    _geom_torsion_atom_site_label_3
    _geom_torsion_atom_site_label_4
    _geom_torsion_site_symmetry_1
    _geom_torsion_site_symmetry_2
    _geom_torsion_site_symmetry_3
    _geom_torsion_site_symmetry_4
    _geom_torsion
    _geom_torsion_publ_flag
    C6 C1 C2 O1 . . . . -179.5(2) ?
    C7 C1 C2 O1 . . . . 1.6(4) ?
    C6 C1 C2 C3 . . . . 0.4(4) ?
    C7 C1 C2 C3 . . . . -178.6(3) ?
    O1 C2 C3 C4 . . . . -180.0(3) ?
    C1 C2 C3 C4 . . . . 0.2(5) ?
    C2 C3 C4 C5 . . . . -0.6(5) ?
    C3 C4 C5 C6 . . . . 0.4(5) ?
    C4 C5 C6 C1 . . . . 0.2(4) ?
    C2 C1 C6 C5 . . . . -0.6(4) ?
    C7 C1 C6 C5 . . . . 178.4(2) ?
    C2 C1 C7 N1 . . . . -1.9(4) ?
    C6 C1 C7 N1 . . . . 179.2(2) ?
    C13 C8 C9 C10 . . . . 2.5(4) ?
    N1 C8 C9 C10 . . . . -179.0(3) ?
    C8 C9 C10 C11 . . . . -2.2(5) ?
    C9 C10 C11 C12 . . . . 0.1(5) ?
    C10 C11 C12 C13 . . . . 1.5(5) ?
    C11 C12 C13 C8 . . . . -1.2(4) ?
    C11 C12 C13 C14 . . . . 177.8(3) ?
    C9 C8 C13 C12 . . . . -0.8(3) ?
    N1 C8 C13 C12 . . . . -179.4(2) ?
    C9 C8 C13 C14 . . . . -179.8(3) ?
    N1 C8 C13 C14 . . . . 1.7(3) ?
    C12 C13 C14 F2 . . . . -117.6(3) ?
    C8 C13 C14 F2 . . . . 61.4(3) ?
    C12 C13 C14 F1 . . . . 2.5(4) ?
    C8 C13 C14 F1 . . . . -178.5(2) ?
    C12 C13 C14 F3 . . . . 122.3(3) ?
    C8 C13 C14 F3 . . . . -58.7(3) ?
    C1 C7 N1 C8 . . . . -178.5(2) ?
    C9 C8 N1 C7 . . . . 14.7(4) ?
    C13 C8 N1 C7 . . . . -166.9(2) ?
loop_
    _geom_hbond_atom_site_label_D
    _geom_hbond_atom_site_label_H
    _geom_hbond_atom_site_label_A
    _geom_hbond_site_symmetry_A
    _geom_hbond_distance_DH
    _geom_hbond_distance_HA
    _geom_hbond_distance_DA
    _geom_hbond_angle_DHA
    _geom_hbond_publ_flag
    O1 H13 N1 . 0.82(5) 1.88(5) 2.622(3) 149(4) yes
    O1 H13 F3 . 0.82(5) 2.58(4) 3.179(3) 131(4) yes
    C10 H10 O1 2_665 0.93 2.80 3.342(5) 118.2 yes
data_global
_journal_date_recd_electronic     2012-01-12
_journal_date_accepted     2012-01-25
_journal_name_full     'Acta Crystallographica, Section E'
_journal_year     2012
_journal_volume     68
_journal_issue      3
_journal_page_first     o578
_journal_page_last     o578
_journal_paper_category     QO
_journal_paper_doi     10.1107/S1600536812003212
_journal_coeditor_code     BH2411
_publ_contact_author_name     'Orhan B\"uy\"ukg\"ung\"or'
_publ_contact_author_address
;
Department of Physics
Faculty of Arts and Science
Ondokuz May\?is University
TR-55139 Kurupelit Samsun
Turkey
;
_publ_contact_author_email     orhanb@omu.edu.tr
_publ_contact_author_fax     '++90(362) 457 6081'
_publ_contact_author_phone     '++90(362) 312 1919'
_publ_section_title
;
(<i>E</i>)-2-{[(2-(Trifluoromethyl)phenyl]iminomethyl}phenol
;
loop_
    _publ_author_name
    _publ_author_address
    "Odaba\,so\(glu, Hakk\?i Yasin"
;
Department of Textile Engineering
Faculty of Engineering
Pamukkale University
TR-20070 K\?in\?ikl\?i Denizli
Turkey
;
    "B\"uy\"ukg\"ung\"or, Orhan"
;
Department of Physics
Faculty of Arts and Science
Ondokuz May\?is University
TR-55139 Kurupelit Samsun
Turkey
;
    "Avin\,c, Osman Ozan"
;
Department of Textile Engineering
Faculty of Engineering
Pamukkale University
TR-20070 K\?in\?ikl\?i Denizli
Turkey
;
    "Odaba\,so\(glu, Mustafa"
;
Department of Chemical Technonolgy
Pamukkale University
TR-20070 K\?in\?ikl\?i Denizli
Turkey
;
