# Supplementary material for: (E)-2-{[(2-(Trifluoro­meth­yl)phen­yl]imino­meth­yl}phenol
Source: Acta Crystallogr Sect E Struct Rep Online. 2012 Feb 4;68(Pt 3):o578. doi: 10.1107/S1600536812003212 (PMC3297305; doi:10.1107/S1600536812003212)
Supplement: Supplementary file 2 [file e-68-0o578-Isup2.hkl]

#
# h,k,l, Fc-squared, Fo-squared, sigma(Fo-squared) and status flag
#
data_I
_shelx_title ' TEST STRUCTURE D:\DATA\MUSTA10_DENE\MUSTA10'
_shelx_refln_list_code          4
_shelx_F_calc_maximum      108.18
_exptl_crystal_F_000       544.00
_reflns_d_resolution_high  0.7965
 
loop_
 _symmetry_equiv_pos_as_xyz
 'x, y, z'
 '-x, -y, z+1/2'
 '-x+1/2, y, z+1/2'
 'x+1/2, -y, z'
 
_cell_length_a    17.9907
_cell_length_b     5.0898
_cell_length_c    13.2564
_cell_angle_alpha  90.000
_cell_angle_beta   90.000
_cell_angle_gamma  90.000
 
_shelx_F_squared_multiplier     1.000
 
loop_
 _refln_index_h
 _refln_index_k
 _refln_index_l
 _refln_F_squared_calc
 _refln_F_squared_meas
 _refln_F_squared_sigma
 _refln_observed_status
   2   0   0     3630.44     4138.99     16.22 o
   4   0   0    10733.77     9443.19     17.61 o
   6   0   0     1334.80     1428.52     11.30 o
   8   0   0      634.92      699.76     12.16 o
  10   0   0      576.01      565.97     11.52 o
  12   0   0       78.91       80.27      3.63 o
  14   0   0       77.80       87.12      4.62 o
  16   0   0        0.04        0.85      2.44 o
  18   0   0       30.29       33.49      2.64 o
  20   0   0       48.64       46.65      4.83 o
  22   0   0        7.18        7.65      2.62 o
   0   1   0     1153.40     1153.85      8.76 o
   1   1   0     1389.78     1373.35      5.50 o
   2   1   0      400.74      430.73      2.70 o
   3   1   0     1416.19     1431.30     10.80 o
   4   1   0     8319.97     7449.85    409.64 o
   5   1   0        0.28        0.08      1.95 o
   6   1   0       10.05       11.73      2.09 o
   7   1   0      707.57      733.68     11.10 o
   8   1   0      636.25      635.49      4.54 o
   9   1   0      964.77      962.60      9.28 o
  10   1   0       83.10       71.14      1.76 o
  11   1   0        5.13        6.22      1.52 o
  12   1   0       29.61       28.97      1.67 o
  13   1   0        0.92        4.07      1.51 o
  14   1   0        9.53        8.92      1.65 o
  15   1   0        6.84        8.75      1.71 o
  16   1   0       29.62       30.57      1.70 o
  17   1   0        2.23        4.16      1.67 o
  18   1   0        4.83        7.26      2.50 o
  19   1   0        8.58       12.59      2.44 o
  20   1   0        1.78        2.94      1.92 o
  21   1   0        1.42        2.75      3.09 o
  22   1   0        5.99        3.75      2.45 o
   0   2   0     1286.83     1224.87     15.55 o
   1   2   0      230.54      234.70      3.25 o
   2   2   0      482.85      481.27      2.94 o
   3   2   0     1122.26     1126.27      6.50 o
   4   2   0      140.56      142.64      1.78 o
   5   2   0      147.99      144.93      2.09 o
   6   2   0     1754.66     1753.46     17.17 o
   7   2   0     1602.34     1517.42     13.91 o
   8   2   0       31.44       31.75      1.55 o
   9   2   0      350.64      323.08      2.54 o
  10   2   0        0.71        3.30      1.50 o
  11   2   0       31.41       31.66      1.52 o
  12   2   0       13.39       13.65      1.55 o
  13   2   0        7.85        9.33      1.69 o
  14   2   0        5.01        5.02      1.68 o
  15   2   0        7.58        6.77      1.60 o
  16   2   0        0.75        2.61      1.75 o
  17   2   0       24.19       25.39      1.84 o
  18   2   0        2.92        2.60      1.84 o
  19   2   0       21.72       19.64      1.84 o
  20   2   0        1.64        2.39      1.98 o
  21   2   0        0.01       -0.91      1.98 o
   0   3   0      228.67      235.87      6.37 o
   1   3   0       20.86       21.37      1.56 o
   2   3   0        0.00        9.61      1.55 o
   3   3   0      225.02      216.31      2.13 o
   4   3   0      213.36      209.76      2.47 o
   5   3   0       81.69       79.45      1.56 o
   6   3   0       34.00       31.51      1.98 o
   7   3   0      140.47      141.71      1.86 o
   8   3   0       10.48       13.00      1.62 o
   9   3   0        9.64        9.06      1.32 o
  10   3   0      793.67      766.67      7.15 o
  11   3   0      154.07      143.76      1.81 o
  12   3   0       39.91       36.12      1.57 o
  13   3   0        2.54        4.93      1.54 o
  14   3   0       18.97       18.34      1.55 o
  15   3   0        0.08        3.41      1.64 o
  16   3   0        0.08        2.86      1.68 o
  17   3   0        1.82        1.83      1.62 o
  18   3   0        0.34        2.55      1.75 o
  19   3   0        0.82        3.20      1.82 o
   0   4   0      168.92      183.48      5.74 o
   1   4   0       62.19       62.93      1.75 o
   2   4   0        2.31        3.67      1.43 o
   3   4   0       37.37       37.40      1.55 o
   4   4   0       11.34       11.29      1.47 o
   5   4   0        9.08        8.86      1.53 o
   6   4   0       37.09       36.68      2.09 o
   7   4   0        5.01        5.48      2.18 o
   8   4   0       13.61       12.82      1.65 o
   9   4   0        6.05        7.10      1.74 o
  10   4   0        6.27        8.89      1.77 o
  11   4   0        3.58        2.81      1.74 o
  12   4   0       14.17       15.61      1.87 o
  13   4   0        9.00        5.81      1.83 o
  14   4   0       16.15       13.35      2.38 o
  15   4   0        6.76        4.78      1.95 o
  16   4   0        0.06        0.90      1.98 o
  17   4   0        4.88        6.50      1.78 o
   0   5   0       44.63       47.79      2.75 o
   1   5   0       10.16       14.04      1.78 o
   2   5   0       13.05       14.01      1.61 o
   3   5   0       15.28       13.32      1.58 o
   4   5   0        4.97        5.29      1.57 o
   5   5   0       11.90       12.00      1.67 o
   6   5   0        0.01        3.47      2.26 o
   7   5   0        0.20        2.21      2.15 o
   8   5   0        1.39        0.97      1.89 o
   9   5   0        7.11        7.59      1.86 o
  10   5   0        4.58        3.72      1.95 o
  11   5   0        0.83        1.26      1.82 o
  12   5   0        0.68       -0.22      2.01 o
  13   5   0        4.68        4.95      1.99 o
  14   5   0        1.10        3.77      2.19 o
   0   6   0       41.20       40.40      2.59 o
   1   6   0        4.26        5.93      1.85 o
   2   6   0        7.67       10.41      1.81 o
   3   6   0        2.87        2.41      1.76 o
   4   6   0        0.01        2.63      1.79 o
   5   6   0        0.75        2.54      2.12 o
   6   6   0        0.05        1.58      2.46 o
   7   6   0        0.22        1.42      2.13 o
   2   0   1     2643.63     2865.19     55.91 o
   4   0   1     3532.27     3677.14     35.58 o
   6   0   1      284.20      273.81      2.45 o
   8   0   1      106.70      112.73      1.90 o
  10   0   1      495.01      502.66      5.75 o
  12   0   1      488.25      496.24      6.11 o
  14   0   1       21.44       23.70      1.61 o
  16   0   1       46.83       53.60      1.75 o
  18   0   1       38.44       35.91      1.70 o
  20   0   1       16.52       16.21      1.95 o
  22   0   1       15.82       17.40      2.11 o
   1   1   1     1024.14     1045.92      6.50 o
   2   1   1     5775.23     5718.09     91.99 o
   3   1   1    11702.99     9815.08     66.33 o
   4   1   1     7589.29     7251.50    175.42 o
   5   1   1      932.30      940.74      6.78 o
   6   1   1      211.54      225.87      1.94 o
   7   1   1      203.99      194.52      1.65 o
   8   1   1      394.22      397.39      3.52 o
   9   1   1       16.25       20.97      1.19 o
  10   1   1       17.17       16.38      1.23 o
  11   1   1       63.95       62.66      1.27 o
  12   1   1      116.74      114.56      1.35 o
  13   1   1       15.40       16.20      1.13 o
  14   1   1       26.95       27.01      1.24 o
  15   1   1      115.08      112.50      1.47 o
  16   1   1       64.55       64.37      1.39 o
  17   1   1       41.53       43.81      1.37 o
  18   1   1       20.94       21.43      1.32 o
  19   1   1        8.44       10.66      1.37 o
  20   1   1        5.45        6.41      1.28 o
  21   1   1        0.54        1.83      1.38 o
  22   1   1        0.06       -0.98      1.51 o
   1   2   1      724.64      681.12      2.31 o
   2   2   1      182.32      187.97      1.43 o
   3   2   1      149.90      148.07      1.31 o
   4   2   1       17.35       15.61      1.13 o
   5   2   1      259.67      257.47      1.75 o
   6   2   1     1102.27     1108.32      7.68 o
   7   2   1     1526.68     1480.75      7.91 o
   8   2   1      627.95      598.81      3.87 o
   9   2   1      132.71      137.99      1.44 o
  10   2   1      107.87      103.95      1.27 o
  11   2   1       49.13       47.50      1.16 o
  12   2   1       39.53       37.40      1.22 o
  13   2   1       74.25       72.35      1.43 o
  14   2   1       20.34       18.75      1.19 o
  15   2   1       21.82       20.64      1.24 o
  16   2   1        0.89        1.69      1.27 o
  17   2   1        8.98        9.35      1.20 o
  18   2   1        0.81        2.01      1.20 o
  19   2   1        4.47        3.97      1.33 o
  20   2   1        1.20        3.35      1.33 o
  21   2   1        1.69        1.27      1.42 o
   1   3   1      130.52      127.51      1.33 o
   2   3   1      441.39      440.06      3.07 o
   3   3   1       49.66       53.11      1.07 o
   4   3   1       55.21       54.79      1.07 o
   5   3   1       88.80       85.45      1.18 o
   6   3   1       20.00       19.57      1.12 o
   7   3   1        6.42        5.71      1.18 o
   8   3   1       75.73       81.89      1.22 o
   9   3   1       43.98       43.43      1.17 o
  10   3   1       25.66       33.74      2.40 o
  11   3   1       44.45       45.76      1.18 o
  12   3   1       13.54       14.12      1.11 o
  13   3   1       39.61       40.69      1.12 o
  14   3   1        2.53        3.72      1.11 o
  15   3   1       24.87       22.12      1.17 o
  16   3   1        2.69        4.42      1.13 o
  17   3   1        1.81        3.05      1.16 o
  18   3   1        0.46        0.69      1.17 o
  19   3   1        0.46        0.95      1.29 o
   1   4   1       21.33       20.61      1.18 o
   2   4   1       56.21       54.63      1.06 o
   3   4   1       29.05       29.86      1.08 o
   4   4   1       10.52       12.32      1.02 o
   5   4   1       24.10       22.93      1.11 o
   6   4   1       89.91       88.90      1.42 o
   7   4   1       70.78       68.26      1.39 o
   8   4   1        2.83        4.21      1.33 o
   9   4   1        2.66        4.38      1.17 o
  10   4   1        6.45        6.54      1.24 o
  11   4   1        9.41       11.42      1.23 o
  12   4   1       24.14       20.81      1.28 o
  13   4   1       20.68       16.91      1.34 o
  14   4   1       37.01       31.84      1.42 o
  15   4   1        9.55        8.11      1.36 o
  16   4   1        1.83        1.72      1.38 o
  17   4   1        0.68        2.28      1.38 o
   1   5   1        8.19        9.87      1.20 o
   2   5   1       16.42       17.26      1.16 o
   3   5   1       37.06       39.02      1.16 o
   4   5   1       15.09       12.82      1.15 o
   5   5   1        0.17        0.97      1.15 o
   6   5   1        5.75        6.55      1.29 o
   7   5   1        3.78        4.44      1.41 o
   8   5   1        1.14        3.21      1.34 o
   9   5   1        0.93        1.55      1.31 o
  10   5   1        1.73        2.31      1.33 o
  11   5   1        1.04        1.26      1.32 o
  12   5   1        2.22        3.72      1.40 o
  13   5   1        2.28        2.05      1.47 o
  14   5   1        0.99        1.75      1.47 o
   1   6   1        4.17        5.38      1.27 o
   2   6   1        1.16        3.67      1.28 o
   3   6   1        2.95        3.28      1.30 o
   4   6   1        1.41        2.33      1.33 o
   5   6   1        1.84        3.86      1.36 o
   6   6   1        0.30        0.54      1.59 o
   7   6   1        2.07        2.40      1.57 o
   0   0   2    10597.28     9367.54    150.81 o
   2   0   2     1369.91     1411.17      7.48 o
   4   0   2      551.39      545.64      3.95 o
   6   0   2      550.93      542.03      3.00 o
   8   0   2      135.37      141.76      1.96 o
  10   0   2     1078.54     1070.34      8.86 o
  12   0   2      307.14      312.95      2.24 o
  14   0   2       18.52       18.74      1.55 o
  16   0   2       33.31       35.96      1.80 o
  18   0   2       11.32        8.58      1.82 o
  20   0   2       53.72       49.34      2.16 o
  22   0   2       15.80       10.26      2.47 o
   0   1   2      749.62      752.60     11.97 o
   1   1   2      744.62      741.64      5.60 o
   2   1   2      856.90      856.69      7.35 o
   3   1   2     2030.40     2024.17      7.09 o
   4   1   2      509.58      525.59      4.01 o
   5   1   2     2167.37     2162.00      8.33 o
   6   1   2      476.94      478.62      4.87 o
   7   1   2      643.93      663.95      4.66 o
   8   1   2      585.30      639.83      2.49 o
   9   1   2       61.09       64.97      1.15 o
  10   1   2       72.20       68.30      1.22 o
  11   1   2       38.57       42.60      1.10 o
  12   1   2        2.38        2.64      1.13 o
  13   1   2       12.23       12.35      1.08 o
  14   1   2      115.41      110.48      1.34 o
  15   1   2        2.60        4.35      1.14 o
  16   1   2       61.38       60.93      1.23 o
  17   1   2       57.99       58.90      1.30 o
  18   1   2       16.31       15.71      1.23 o
  19   1   2        4.29        4.74      1.26 o
  20   1   2        1.48        3.21      1.24 o
  21   1   2       10.23       10.17      1.40 o
  22   1   2        2.69        5.13      1.48 o
   0   2   2      624.92      655.38      4.29 o
   1   2   2      395.98      377.08      2.01 o
   2   2   2      143.62      131.95      1.35 o
   3   2   2      107.09      109.80      1.45 o
   4   2   2      262.63      285.44      2.45 o
   5   2   2      212.38      226.22      4.00 o
   6   2   2       21.68       24.27      1.05 o
   7   2   2      195.33      202.29      2.95 o
   8   2   2      160.85      155.05      1.71 o
   9   2   2       82.86       81.59      1.13 o
  10   2   2       45.23       40.23      1.24 o
  11   2   2        3.21        3.51      1.20 o
  12   2   2       32.17       32.60      1.27 o
  13   2   2      249.15      236.65      4.06 o
  14   2   2       68.53       67.11      1.36 o
  15   2   2       32.23       33.70      1.73 o
  16   2   2        7.76        8.76      1.33 o
  17   2   2       29.83       27.99      1.34 o
  18   2   2        3.34        6.29      1.36 o
  19   2   2        4.05        4.62      1.30 o
  20   2   2        3.11        3.36      1.35 o
  21   2   2        0.40        0.85      1.42 o
   0   3   2      592.72      615.65      3.53 o
   1   3   2       33.98       39.49      1.25 o
   2   3   2      133.27      137.79      1.40 o
   3   3   2      123.10      118.27      1.16 o
   4   3   2       52.01       53.14      1.10 o
   5   3   2       70.24       74.37      1.28 o
   6   3   2        4.93        5.21      1.09 o
   7   3   2        3.47        4.99      1.10 o
   8   3   2       49.34       43.54      1.32 o
   9   3   2      161.46      153.89      1.69 o
  10   3   2      490.83      460.76      2.50 o
  11   3   2       11.48       11.54      1.10 o
  12   3   2      167.67      152.34      1.24 o
  13   3   2       26.29       28.07      1.13 o
  14   3   2       60.30       56.64      1.19 o
  15   3   2        0.46        1.69      1.15 o
  16   3   2        2.43        4.57      1.14 o
  17   3   2        1.79        1.66      1.20 o
  18   3   2        1.83        2.67      1.26 o
  19   3   2        0.24        0.97      1.26 o
   0   4   2       21.04       21.59      1.61 o
   1   4   2        6.14        6.76      1.16 o
   2   4   2       79.36       79.10      1.10 o
   3   4   2        1.54        2.49      1.00 o
   4   4   2       12.50       12.44      1.08 o
   5   4   2       20.19       21.05      1.05 o
   6   4   2      119.44      117.25      1.42 o
   7   4   2       35.72       35.00      1.30 o
   8   4   2       13.51       14.52      1.35 o
   9   4   2       17.58       17.05      1.34 o
  10   4   2       54.23       53.16      1.37 o
  11   4   2       14.07       13.35      1.29 o
  12   4   2        1.16        1.40      1.32 o
  13   4   2        0.89        2.47      1.32 o
  14   4   2        5.27        4.16      1.36 o
  15   4   2       10.03        9.15      1.43 o
  16   4   2        6.06        5.68      1.36 o
  17   4   2        2.99        2.92      1.34 o
   0   5   2       12.50       12.45      1.82 o
   1   5   2        4.08        3.84      1.18 o
   2   5   2        6.93        8.44      1.12 o
   3   5   2       35.98       37.10      1.19 o
   4   5   2       12.63       11.87      1.17 o
   5   5   2       19.23       20.36      1.20 o
   6   5   2        6.52        6.89      1.31 o
   7   5   2        2.12        2.99      1.27 o
   8   5   2        0.60        2.18      1.44 o
   9   5   2        0.90        3.37      1.33 o
  10   5   2        1.44        2.88      1.36 o
  11   5   2        0.74        2.66      1.40 o
  12   5   2        3.10        4.09      1.39 o
  13   5   2        1.53        2.40      1.53 o
   0   6   2       38.74       38.13      1.66 o
   1   6   2        0.86        1.92      1.31 o
   2   6   2        4.90        5.89      1.33 o
   3   6   2        2.99        4.43      1.37 o
   4   6   2        0.43        1.68      1.26 o
   5   6   2        0.29        1.73      1.26 o
   6   6   2        0.38        0.29      1.53 o
   7   6   2        0.22        1.75      1.63 o
   2   0   3     5854.00     5614.37    186.42 o
   4   0   3     1741.70     1701.13     12.38 o
   6   0   3     1626.42     1517.77     14.43 o
   8   0   3      259.28      271.68      2.59 o
  10   0   3      506.06      508.70      2.63 o
  12   0   3      604.91      629.44      6.46 o
  14   0   3        2.59        1.74      1.63 o
  16   0   3        5.05        5.71      1.61 o
  18   0   3        1.32        3.92      2.08 o
  20   0   3       44.86       45.88      2.09 o
  22   0   3        5.21        5.55      2.12 o
   1   1   3      642.89      644.16      4.89 o
   2   1   3     1433.44     1399.36      8.08 o
   3   1   3      254.52      264.29      1.86 o
   4   1   3      300.41      305.24      1.89 o
   5   1   3       91.45       95.00      1.45 o
   6   1   3       90.41       98.69      1.50 o
   7   1   3     1257.30     1279.97      9.39 o
   8   1   3      142.18      146.09      1.37 o
   9   1   3       79.76       80.86      1.28 o
  10   1   3       84.06       81.81      1.32 o
  11   1   3      104.48      106.32      1.89 o
  12   1   3       42.70       43.15      1.16 o
  13   1   3       14.23       17.72      1.20 o
  14   1   3       43.71       43.49      1.25 o
  15   1   3        3.63        3.28      1.14 o
  16   1   3       60.85       58.94      1.32 o
  17   1   3       26.33       25.28      1.28 o
  18   1   3       34.07       33.32      1.28 o
  19   1   3        3.20        5.85      1.30 o
  20   1   3        5.05        5.38      1.31 o
  21   1   3        2.13        3.90      1.44 o
   1   2   3      500.34      496.83      4.41 o
   2   2   3       68.42       68.69      1.22 o
   3   2   3     1238.85     1307.80      9.19 o
   4   2   3      819.47      828.26      6.51 o
   5   2   3       52.11       54.74      1.34 o
   6   2   3      153.74      166.16      1.33 o
   7   2   3      932.69      925.26      5.97 o
   8   2   3      119.56      116.82      1.58 o
   9   2   3       52.13       53.54      1.17 o
  10   2   3      143.18      142.10      1.30 o
  11   2   3       21.14       21.46      1.11 o
  12   2   3       22.38       20.99      1.16 o
  13   2   3      177.79      177.36      2.49 o
  14   2   3       85.89       82.44      1.86 o
  15   2   3        2.20        2.68      1.18 o
  16   2   3       10.79        9.66      1.37 o
  17   2   3       37.71       35.23      1.39 o
  18   2   3        0.65        1.25      1.43 o
  19   2   3        0.94        1.88      1.45 o
  20   2   3        1.05        2.40      1.54 o
  21   2   3        0.39        1.19      1.55 o
   1   3   3       41.04       39.04      1.23 o
   2   3   3      620.62      630.06      4.06 o
   3   3   3       51.99       54.98      1.10 o
   4   3   3       14.67       16.64      1.04 o
   5   3   3       99.76       95.27      1.31 o
   6   3   3       35.96       35.05      1.16 o
   7   3   3       59.47       58.87      1.31 o
   8   3   3       28.78       25.57      1.13 o
   9   3   3       70.73       63.99      1.32 o
  10   3   3      166.98      156.94      2.02 o
  11   3   3       10.74       10.01      1.09 o
  12   3   3       11.70       10.63      1.08 o
  13   3   3       17.44       14.14      1.08 o
  14   3   3        4.09        5.45      1.07 o
  15   3   3        6.11        6.17      1.11 o
  16   3   3        1.19        1.42      1.17 o
  17   3   3        0.80        2.92      1.22 o
  18   3   3        1.68        2.76      1.23 o
  19   3   3        1.23        2.40      1.22 o
   1   4   3       15.29       17.08      1.23 o
   2   4   3       28.47       30.30      1.15 o
   3   4   3       43.49       39.87      1.11 o
   4   4   3       12.02        9.34      1.06 o
   5   4   3       53.32       54.18      1.18 o
   6   4   3      127.68      125.07      1.51 o
   7   4   3      143.08      131.05      1.46 o
   8   4   3       50.93       43.63      1.34 o
   9   4   3       13.16       14.39      1.34 o
  10   4   3        4.57        4.70      1.29 o
  11   4   3        5.37        7.04      1.31 o
  12   4   3        1.46        1.83      1.31 o
  13   4   3       25.14       25.29      1.32 o
  14   4   3        6.92        4.80      1.39 o
  15   4   3        5.06        4.29      1.46 o
  16   4   3        3.28        3.05      1.35 o
  17   4   3        0.96        1.35      1.37 o
   1   5   3        4.13        4.13      1.19 o
   2   5   3       12.43       13.05      1.24 o
   3   5   3       61.57       61.07      1.33 o
   4   5   3       23.02       23.49      1.20 o
   5   5   3        3.98        5.91      1.15 o
   6   5   3        2.64        3.70      1.33 o
   7   5   3       36.40       32.09      1.39 o
   8   5   3        3.75        6.06      1.37 o
   9   5   3        2.64        2.72      1.47 o
  10   5   3        0.63        1.23      1.35 o
  11   5   3        2.42        3.51      1.39 o
  12   5   3        1.56        2.99      1.47 o
  13   5   3        1.10        1.91      1.54 o
   1   6   3        7.70        7.09      1.41 o
   2   6   3        6.38        7.34      1.52 o
   3   6   3        3.75        4.15      1.37 o
   4   6   3        0.13        1.16      1.34 o
   5   6   3        0.26        1.44      1.50 o
   6   6   3        0.25        0.27      1.53 o
   0   0   4     9904.54     8328.15     25.33 o
   2   0   4      750.06      741.89      4.92 o
   4   0   4      646.79      617.04      3.34 o
   6   0   4      142.95      141.81      2.05 o
   8   0   4      467.28      478.20      4.22 o
  10   0   4      188.69      219.12      4.62 o
  12   0   4        5.20        6.37      1.60 o
  14   0   4       22.10       23.46      1.60 o
  16   0   4        5.18        9.38      1.71 o
  18   0   4        6.70        9.93      1.81 o
  20   0   4       16.06       17.28      1.98 o
   0   1   4      577.40      577.38      7.79 o
   1   1   4      180.87      192.63      1.92 o
   2   1   4      160.27      151.17      2.30 o
   3   1   4       62.01       61.12      1.37 o
   4   1   4      744.48      730.67      5.44 o
   5   1   4     1542.23     1582.46     13.05 o
   6   1   4      379.96      400.70      2.82 o
   7   1   4      279.11      293.34      2.80 o
   8   1   4       82.90       83.78      1.31 o
   9   1   4      563.20      550.14      3.35 o
  10   1   4        9.16        6.37      1.16 o
  11   1   4       19.26       21.87      1.16 o
  12   1   4       19.68       20.06      1.20 o
  13   1   4        2.95        5.64      1.15 o
  14   1   4       14.08       17.70      1.19 o
  15   1   4       48.96       50.87      1.27 o
  16   1   4       20.39       22.82      1.22 o
  17   1   4       27.19       28.87      1.29 o
  18   1   4        5.02        7.27      1.24 o
  19   1   4        3.26        2.82      1.31 o
  20   1   4        3.31        3.33      1.41 o
  21   1   4        0.11        0.80      1.42 o
   0   2   4      201.35      190.24      2.72 o
   1   2   4      105.68      113.67      1.48 o
   2   2   4      101.98      107.86      1.44 o
   3   2   4      276.30      291.16      2.61 o
   4   2   4       65.79       63.24      1.31 o
   5   2   4      312.17      306.39      2.62 o
   6   2   4       76.89       78.22      1.41 o
   7   2   4       58.40       57.75      1.18 o
   8   2   4       44.96       44.86      1.05 o
   9   2   4      203.22      195.03      2.14 o
  10   2   4       11.10       10.81      1.04 o
  11   2   4       21.35       23.17      1.22 o
  12   2   4       14.64       14.86      1.15 o
  13   2   4       21.14       21.20      1.26 o
  14   2   4       15.21       15.98      1.25 o
  15   2   4        8.42       10.64      1.24 o
  16   2   4       25.63       24.39      1.16 o
  17   2   4        0.76        2.95      1.31 o
  18   2   4        1.49        4.03      1.27 o
  19   2   4        3.42        5.27      1.43 o
  20   2   4        4.34        6.21      1.61 o
   0   3   4      233.56      240.29      4.68 o
   1   3   4      111.78      112.11      1.63 o
   2   3   4      256.37      258.43      2.74 o
   3   3   4      101.31      105.46      1.20 o
   4   3   4       46.38       41.72      1.05 o
   5   3   4       50.58       50.16      1.29 o
   6   3   4        6.81        6.84      1.08 o
   7   3   4        7.11        8.70      1.16 o
   8   3   4        5.71        6.49      1.19 o
   9   3   4       17.53       17.67      1.37 o
  10   3   4      116.68      107.94      1.70 o
  11   3   4       24.72       24.33      1.18 o
  12   3   4       70.68       63.29      1.44 o
  13   3   4        2.76        4.62      1.13 o
  14   3   4        6.90        6.13      1.16 o
  15   3   4        8.77        9.34      1.20 o
  16   3   4        7.00        7.61      1.12 o
  17   3   4        0.10        1.11      1.22 o
  18   3   4        0.12        1.85      1.24 o
  19   3   4        0.54        2.34      1.30 o
   0   4   4       47.91       50.16      1.86 o
   1   4   4        3.96        5.38      1.15 o
   2   4   4       15.58       17.44      1.11 o
   3   4   4        3.13        3.15      1.06 o
   4   4   4        1.16        2.86      1.10 o
   5   4   4       80.35       76.84      1.19 o
   6   4   4       12.24       13.22      1.28 o
   7   4   4       14.27       13.52      1.26 o
   8   4   4        6.36        6.85      1.31 o
   9   4   4       38.01       36.38      1.33 o
  10   4   4        6.39        5.08      1.37 o
  11   4   4        5.08        5.63      1.30 o
  12   4   4        0.08        1.52      1.33 o
  13   4   4        7.77        9.23      1.32 o
  14   4   4        7.65        6.78      1.30 o
  15   4   4        2.78        4.21      1.44 o
  16   4   4        3.66        4.36      1.51 o
   0   5   4        6.79        7.22      1.81 o
   1   5   4       11.45       14.24      1.24 o
   2   5   4        5.30        6.42      1.14 o
   3   5   4       12.32       10.34      1.19 o
   4   5   4       23.20       23.06      1.24 o
   5   5   4       20.02       19.47      1.26 o
   6   5   4        7.20        7.11      1.30 o
   7   5   4        4.96        4.93      1.40 o
   8   5   4        3.93        3.75      1.39 o
   9   5   4        1.24        2.03      1.54 o
  10   5   4        1.17        1.26      1.50 o
  11   5   4        0.38        2.89      1.47 o
  12   5   4        1.63        2.64      1.42 o
   0   6   4       15.64       12.52      2.12 o
   1   6   4        0.75        1.56      1.39 o
   2   6   4        1.87        3.15      1.30 o
   3   6   4        0.06        2.40      1.33 o
   4   6   4        0.11        2.43      1.38 o
   5   6   4        0.40        2.03      1.56 o
   2   0   5     6412.80     5767.80    259.56 o
   4   0   5      269.94      267.78      2.49 o
   6   0   5       74.33       73.03      1.84 o
   8   0   5       94.19       93.01      1.82 o
  10   0   5      451.32      473.49      5.93 o
  12   0   5       51.05       54.65      1.87 o
  14   0   5       24.35       25.87      1.75 o
  16   0   5       40.08       40.21      1.73 o
  18   0   5       15.02       13.37      1.86 o
  20   0   5       11.98       14.76      1.88 o
   1   1   5      847.24      838.79      6.45 o
   2   1   5      662.33      681.17      5.29 o
   3   1   5      258.75      257.51      2.92 o
   4   1   5       66.36       67.20      1.29 o
   5   1   5      843.36      860.87      6.72 o
   6   1   5      265.33      297.02      2.39 o
   7   1   5      553.35      553.12      5.69 o
   8   1   5      168.54      160.53      1.47 o
   9   1   5      163.60      161.50      2.30 o
  10   1   5       12.64       12.79      1.27 o
  11   1   5      112.17      110.75      1.76 o
  12   1   5        2.52        4.00      1.27 o
  13   1   5       59.03       55.89      1.38 o
  14   1   5       14.62       14.87      1.20 o
  15   1   5       18.21       18.96      1.26 o
  16   1   5        5.34        6.92      1.36 o
  17   1   5        2.95        4.10      1.40 o
  18   1   5       22.66       21.69      1.46 o
  19   1   5        5.58        5.87      1.42 o
  20   1   5        6.14        5.98      1.44 o
  21   1   5        0.93        3.65      1.48 o
   1   2   5      182.95      180.47      1.53 o
   2   2   5      657.51      668.61      6.44 o
   3   2   5      734.19      766.68      9.27 o
   4   2   5      140.09      130.39      2.60 o
   5   2   5      103.44      108.06      1.50 o
   6   2   5       74.51       81.11      1.46 o
   7   2   5      208.05      213.34      2.19 o
   8   2   5       59.74       63.11      1.14 o
   9   2   5        5.31        5.47      1.14 o
  10   2   5       20.28       20.72      1.05 o
  11   2   5       27.87       28.00      1.10 o
  12   2   5       11.32       10.96      1.13 o
  13   2   5       41.27       39.62      1.24 o
  14   2   5       15.35       15.35      1.23 o
  15   2   5       25.20       24.37      1.31 o
  16   2   5        4.34        4.13      1.25 o
  17   2   5        4.70        3.68      1.33 o
  18   2   5        2.85        3.11      1.40 o
  19   2   5        4.03        5.86      1.35 o
  20   2   5        3.78        2.54      1.47 o
   1   3   5       11.10       12.67      1.13 o
   2   3   5       15.65       13.97      1.15 o
   3   3   5       71.94       72.00      1.13 o
   4   3   5        1.17        2.87      1.07 o
   5   3   5       83.14       79.01      1.32 o
   6   3   5       28.66       27.88      1.30 o
   7   3   5       12.04       13.18      1.19 o
   8   3   5       43.47       45.26      1.24 o
   9   3   5        4.99        3.75      1.29 o
  10   3   5       25.40       25.53      1.22 o
  11   3   5        7.88       10.95      1.20 o
  12   3   5       24.96       23.57      1.22 o
  13   3   5        3.58        3.94      1.15 o
  14   3   5        2.62        2.97      1.14 o
  15   3   5        2.09        2.20      1.21 o
  16   3   5        1.73        3.30      1.17 o
  17   3   5        0.90        1.73      1.19 o
  18   3   5        0.43        1.57      1.31 o
   1   4   5        8.75       10.69      1.24 o
   2   4   5        2.53        3.06      1.17 o
   3   4   5       41.48       37.86      1.17 o
   4   4   5       51.97       52.64      1.20 o
   5   4   5       27.58       28.25      1.33 o
   6   4   5        8.68        8.56      1.29 o
   7   4   5        3.32        3.60      1.32 o
   8   4   5       23.92       23.34      1.36 o
   9   4   5        8.35        8.45      1.34 o
  10   4   5        4.83        7.56      1.41 o
  11   4   5        6.13        6.96      1.43 o
  12   4   5        9.81        9.35      1.40 o
  13   4   5        4.24        4.68      1.32 o
  14   4   5        1.89        2.84      1.46 o
  15   4   5        0.51        0.78      1.46 o
  16   4   5        1.60        4.22      1.48 o
   1   5   5        8.18        9.94      1.27 o
   2   5   5        2.37        4.15      1.29 o
   3   5   5        2.38        2.89      1.24 o
   4   5   5        2.31        3.15      1.20 o
   5   5   5        1.15        2.30      1.45 o
   6   5   5        0.59        2.29      1.35 o
   7   5   5        5.60        4.84      1.41 o
   8   5   5        9.07       10.18      1.42 o
   9   5   5        0.21        2.91      1.53 o
  10   5   5        1.29        1.44      1.57 o
  11   5   5        0.40        1.81      1.47 o
  12   5   5        0.64        1.14      1.52 o
   1   6   5        1.99        3.86      1.33 o
   2   6   5        5.48        5.47      1.27 o
   3   6   5        0.88        1.43      1.58 o
   0   0   6     3802.39     3862.55     22.06 o
   2   0   6     1108.72     1193.96      9.79 o
   4   0   6      273.03      288.31      5.77 o
   6   0   6      265.08      265.56      4.08 o
   8   0   6      567.09      541.71      7.64 o
  10   0   6      368.02      359.98      3.86 o
  12   0   6       95.18       90.12      2.11 o
  14   0   6       50.92       53.14      1.88 o
  16   0   6       25.83       27.31      2.17 o
  18   0   6        2.66        6.72      1.89 o
  20   0   6       12.63       11.59      2.05 o
   0   1   6     1480.46     1554.00     12.80 o
   1   1   6      818.03      866.66      8.36 o
   2   1   6      239.38      242.56      2.48 o
   3   1   6      256.77      274.95      2.77 o
   4   1   6      237.24      252.05      2.44 o
   5   1   6      158.96      161.43      1.44 o
   6   1   6      144.80      158.30      2.56 o
   7   1   6        9.30        9.12      1.16 o
   8   1   6       27.39       27.34      1.28 o
   9   1   6       88.47       89.54      1.48 o
  10   1   6       44.95       41.40      1.21 o
  11   1   6       17.09       19.01      1.23 o
  12   1   6       27.18       23.28      1.23 o
  13   1   6        3.84        4.12      1.16 o
  14   1   6       36.99       39.76      1.43 o
  15   1   6        4.70        7.62      1.29 o
  16   1   6        0.87        2.74      1.29 o
  17   1   6       36.94       36.76      1.30 o
  18   1   6        3.49        3.40      1.29 o
  19   1   6        3.14        3.28      1.42 o
  20   1   6        0.89        0.71      1.45 o
   0   2   6      169.91      163.64      2.74 o
   1   2   6       41.11       42.99      1.34 o
   2   2   6       99.99       97.63      1.39 o
   3   2   6      187.51      187.13      3.27 o
   4   2   6       15.24       17.48      1.29 o
   5   2   6       97.35       93.26      2.21 o
   6   2   6       33.44       36.35      1.23 o
   7   2   6      224.21      204.05      1.85 o
   8   2   6      211.67      202.25      2.62 o
   9   2   6       44.15       43.30      1.17 o
  10   2   6       25.20       26.22      1.27 o
  11   2   6        2.36        4.01      1.12 o
  12   2   6        1.89        2.01      1.08 o
  13   2   6       26.30       26.67      1.14 o
  14   2   6        9.66       10.48      1.31 o
  15   2   6        0.31        1.60      1.32 o
  16   2   6        6.16        6.43      1.38 o
  17   2   6        4.37        5.32      1.41 o
  18   2   6        2.04        3.52      1.47 o
  19   2   6        1.79        2.34      1.48 o
   0   3   6      301.11      297.17      2.61 o
   1   3   6       28.06       32.86      1.30 o
   2   3   6       48.05       49.85      1.22 o
   3   3   6       61.97       59.34      1.26 o
   4   3   6       14.08       13.41      1.33 o
   5   3   6       49.14       55.65      1.41 o
   6   3   6        1.36        5.53      1.38 o
   7   3   6       26.91       24.88      1.27 o
   8   3   6       20.24       18.24      1.31 o
   9   3   6       15.76       17.37      1.24 o
  10   3   6       22.18       23.50      1.24 o
  11   3   6        0.17       -0.14      1.24 o
  12   3   6        7.71        7.91      1.22 o
  13   3   6        4.57        6.13      1.19 o
  14   3   6        2.23        2.36      1.20 o
  15   3   6        0.69        1.82      1.16 o
  16   3   6        5.10        5.02      1.16 o
  17   3   6        0.44        2.70      1.27 o
  18   3   6        0.75        2.28      1.28 o
   0   4   6       70.27       70.47      1.77 o
   1   4   6       41.60       43.06      1.36 o
   2   4   6       19.45       21.99      1.17 o
   3   4   6       10.12       11.71      1.21 o
   4   4   6       19.60       18.87      1.20 o
   5   4   6        5.76        5.22      1.36 o
   6   4   6       10.12       12.07      1.36 o
   7   4   6        4.39        5.37      1.35 o
   8   4   6        0.50        3.41      1.38 o
   9   4   6        0.86        1.98      1.30 o
  10   4   6        7.76        7.77      1.46 o
  11   4   6        6.30        6.61      1.50 o
  12   4   6        0.41        1.56      1.39 o
  13   4   6        2.72        3.51      1.43 o
  14   4   6        0.30        1.95      1.46 o
  15   4   6        0.84        0.08      1.56 o
   0   5   6        0.50        1.04      1.73 o
   1   5   6        3.31        4.16      1.19 o
   2   5   6        8.36        9.86      1.22 o
   3   5   6        1.39        0.74      1.25 o
   4   5   6        4.55        4.73      1.25 o
   5   5   6        2.20        2.08      1.48 o
   6   5   6        4.48        5.05      1.39 o
   7   5   6        3.06        4.27      1.44 o
   8   5   6        0.94        0.80      1.41 o
   9   5   6        2.20        1.94      1.47 o
  10   5   6        0.33        1.98      1.69 o
  11   5   6        0.83        0.78      1.71 o
   2   0   7     1458.70     1534.66     14.17 o
   4   0   7       15.85       14.65      1.70 o
   6   0   7      413.22      400.99     10.15 o
   8   0   7       16.64       17.80      1.72 o
  10   0   7        4.93        6.10      1.75 o
  12   0   7       75.87       74.94      1.74 o
  14   0   7      189.63      193.82      4.95 o
  16   0   7        0.72        0.02      1.71 o
  18   0   7        4.77        7.34      1.87 o
  20   0   7        4.70        2.91      1.96 o
   1   1   7      418.23      417.23      3.91 o
   2   1   7      187.51      182.31      2.13 o
   3   1   7        8.03        5.81      1.29 o
   4   1   7       13.62       11.41      1.14 o
   5   1   7       35.03       36.73      1.17 o
   6   1   7       30.04       31.24      1.16 o
   7   1   7      201.22      184.91      2.05 o
   8   1   7      130.05      129.14      2.02 o
   9   1   7      146.12      133.01      1.88 o
  10   1   7      175.10      171.72      3.02 o
  11   1   7       88.77       86.49      1.71 o
  12   1   7       22.62       23.18      1.25 o
  13   1   7       12.91       13.00      1.19 o
  14   1   7        0.83        3.23      1.25 o
  15   1   7       30.99       32.52      1.32 o
  16   1   7       18.47       18.03      1.34 o
  17   1   7        1.66        0.92      1.38 o
  18   1   7       18.99       19.71      1.40 o
  19   1   7        3.11        5.00      1.48 o
  20   1   7        1.46        3.83      1.49 o
   1   2   7       30.43       29.61      1.27 o
   2   2   7       50.91       52.25      1.41 o
   3   2   7       20.21       19.88      1.23 o
   4   2   7       30.03       30.82      1.30 o
   5   2   7      125.33      124.98      2.15 o
   6   2   7       51.36       53.44      1.36 o
   7   2   7        3.94        4.94      1.18 o
   8   2   7       51.41       48.08      1.27 o
   9   2   7       19.40       21.50      1.15 o
  10   2   7        4.76        3.21      1.17 o
  11   2   7       28.90       28.97      1.17 o
  12   2   7       22.28       23.14      1.14 o
  13   2   7        0.39        1.57      1.10 o
  14   2   7        2.55        2.89      1.19 o
  15   2   7        5.26        7.08      1.18 o
  16   2   7        1.09        2.50      1.34 o
  17   2   7        2.06        3.28      1.40 o
  18   2   7        6.07        7.46      1.45 o
  19   2   7        0.07        0.10      1.40 o
   1   3   7       15.74       18.16      1.30 o
   2   3   7      206.18      205.37      3.69 o
   3   3   7       85.93       83.60      1.38 o
   4   3   7      152.72      149.33      1.94 o
   5   3   7       33.93       34.52      1.48 o
   6   3   7        4.46        4.13      1.39 o
   7   3   7       17.89       18.11      1.31 o
   8   3   7       55.07       53.77      1.39 o
   9   3   7        2.70        2.76      1.40 o
  10   3   7       20.22       23.12      1.35 o
  11   3   7        9.62       11.19      1.40 o
  12   3   7       17.75       18.42      1.21 o
  13   3   7        0.50        0.48      1.29 o
  14   3   7        2.83        3.55      1.29 o
  15   3   7        1.86        3.12      1.37 o
  16   3   7        3.22        4.38      1.32 o
  17   3   7        0.30        1.82      1.32 o
   1   4   7       62.28       65.91      1.44 o
   2   4   7       19.76       20.70      1.27 o
   3   4   7       15.62       15.32      1.30 o
   4   4   7        7.95        6.16      1.44 o
   5   4   7       10.07       11.20      1.45 o
   6   4   7       12.65       14.33      1.53 o
   7   4   7        7.17        8.12      1.46 o
   8   4   7        3.30        4.29      1.35 o
   9   4   7        0.96        2.31      1.51 o
  10   4   7        0.70        1.01      1.50 o
  11   4   7        0.77        1.92      1.60 o
  12   4   7        0.49        2.58      1.49 o
  13   4   7        2.44        2.48      1.48 o
  14   4   7        1.69        4.20      1.57 o
   1   5   7       11.83       11.63      1.21 o
   2   5   7        6.67        6.99      1.33 o
   3   5   7        1.50        1.93      1.32 o
   4   5   7        9.87        9.97      1.59 o
   5   5   7        3.11        4.94      1.65 o
   6   5   7        0.09        1.88      1.59 o
   7   5   7        0.98        1.05      1.53 o
   8   5   7        2.13        4.37      1.60 o
   9   5   7        0.26        0.23      1.74 o
  10   5   7        0.24        2.32      1.69 o
   0   0   8      347.01      335.55     10.55 o
   2   0   8       35.03       37.82      1.67 o
   4   0   8       49.98       50.65      1.81 o
   6   0   8      138.96      126.05      3.49 o
   8   0   8       24.14       26.30      1.78 o
  10   0   8       52.18       53.99      1.81 o
  12   0   8      118.47      111.97      2.34 o
  14   0   8      159.14      160.53      4.68 o
  16   0   8       11.82       10.83      1.95 o
  18   0   8       31.12       33.18      2.09 o
   0   1   8       70.13       69.99      2.01 o
   1   1   8       48.77       46.23      1.24 o
   2   1   8       14.06       14.15      1.17 o
   3   1   8       14.04       12.44      1.22 o
   4   1   8       55.24       52.31      1.32 o
   5   1   8      219.78      224.29      2.95 o
   6   1   8       67.66       65.99      1.29 o
   7   1   8       22.28       21.73      1.17 o
   8   1   8       24.11       24.86      1.35 o
   9   1   8       39.10       36.20      1.43 o
  10   1   8      219.08      214.36      3.36 o
  11   1   8       82.46       79.42      1.72 o
  12   1   8       15.33       17.08      1.29 o
  13   1   8       29.18       28.24      1.35 o
  14   1   8       23.76       24.89      1.31 o
  15   1   8       11.63       12.90      1.30 o
  16   1   8       10.70       10.28      1.42 o
  17   1   8       12.26       14.29      1.37 o
  18   1   8        2.88        4.95      1.41 o
  19   1   8        0.09        3.70      1.48 o
   0   2   8      101.10       99.45      4.32 o
   1   2   8       60.25       62.60      1.27 o
   2   2   8      105.85       99.68      1.98 o
   3   2   8       10.77       10.66      1.40 o
   4   2   8        6.48        6.45      1.40 o
   5   2   8      293.29      283.73      6.05 o
   6   2   8      169.42      170.81      3.51 o
   7   2   8      187.11      187.69      3.07 o
   8   2   8       46.94       48.41      1.36 o
   9   2   8       20.95       22.86      1.28 o
  10   2   8        2.84        4.90      1.31 o
  11   2   8       16.27       17.13      1.17 o
  12   2   8        4.80        3.85      1.14 o
  13   2   8        9.17        8.86      1.11 o
  14   2   8        0.56        1.74      1.15 o
  15   2   8        4.42        5.81      1.22 o
  16   2   8        1.95        3.20      1.25 o
  17   2   8        4.18        4.86      1.33 o
  18   2   8        0.17       -0.65      1.27 o
   0   3   8       43.67       44.43      1.98 o
   1   3   8       43.19       44.56      1.29 o
   2   3   8       61.48       59.82      1.35 o
   3   3   8        1.91        5.77      1.45 o
   4   3   8      153.74      158.78      3.04 o
   5   3   8       30.62       29.52      1.52 o
   6   3   8       20.83       19.09      1.45 o
   7   3   8       28.30       27.36      1.50 o
   8   3   8       74.10       67.54      1.77 o
   9   3   8        9.28        8.18      1.45 o
  10   3   8        0.48        2.02      1.28 o
  11   3   8        1.43        1.80      1.59 o
  12   3   8        5.67        7.07      1.35 o
  13   3   8        4.56        6.28      1.31 o
  14   3   8       10.79       11.24      1.27 o
  15   3   8        0.66        1.20      1.30 o
  16   3   8        5.64        6.34      1.42 o
   0   4   8      194.47      192.59      6.34 o
   1   4   8        2.80        5.58      1.27 o
   2   4   8        5.29        7.37      1.27 o
   3   4   8        3.75        4.63      1.31 o
   4   4   8       15.19       17.72      1.53 o
   5   4   8       13.10       13.78      1.47 o
   6   4   8        1.09        1.66      1.41 o
   7   4   8        9.80        9.30      1.44 o
   8   4   8        7.61        8.01      1.60 o
   9   4   8        7.69        6.38      1.57 o
  10   4   8        8.43        8.34      1.56 o
  11   4   8        5.27        6.88      1.73 o
  12   4   8        0.60        2.42      1.82 o
  13   4   8        1.04        1.09      1.67 o
   0   5   8        4.86        5.83      1.81 o
   1   5   8        2.19        2.69      1.47 o
   2   5   8        5.01        6.61      1.49 o
   3   5   8        1.89        2.34      1.58 o
   4   5   8        5.06        5.60      1.71 o
   5   5   8        6.60        5.68      1.70 o
   6   5   8        0.60        2.26      1.66 o
   7   5   8        0.09        1.29      1.68 o
   8   5   8        0.43        0.80      1.66 o
   2   0   9      211.47      212.99      4.10 o
   4   0   9       55.89       54.34      1.69 o
   6   0   9      203.32      199.08      4.09 o
   8   0   9       85.09       83.47      2.03 o
  10   0   9       35.62       31.91      1.91 o
  12   0   9       91.55       89.81      3.16 o
  14   0   9       48.65       45.59      2.00 o
  16   0   9        7.99        9.26      1.98 o
  18   0   9        4.52        6.72      2.05 o
   1   1   9       60.96       57.34      1.38 o
   2   1   9      140.73      145.08      2.14 o
   3   1   9       37.68       37.38      1.29 o
   4   1   9      106.60      103.49      1.97 o
   5   1   9       55.84       58.55      1.32 o
   6   1   9       25.27       24.84      1.24 o
   7   1   9       60.24       56.92      1.32 o
   8   1   9       60.69       60.04      1.29 o
   9   1   9       37.13       37.48      1.35 o
  10   1   9       24.59       27.31      1.36 o
  11   1   9       67.41       67.74      1.40 o
  12   1   9        0.99        2.42      1.29 o
  13   1   9       10.90        9.79      1.35 o
  14   1   9        2.48        3.34      1.33 o
  15   1   9        6.11        5.91      1.29 o
  16   1   9        8.35        8.11      1.38 o
  17   1   9        6.41        6.91      1.45 o
  18   1   9        1.49        2.86      1.51 o
   1   2   9      199.67      200.87      5.72 o
   2   2   9       18.64       19.44      1.34 o
   3   2   9       37.46       35.89      1.41 o
   4   2   9        0.48        1.85      1.43 o
   5   2   9       11.27       12.30      1.38 o
   6   2   9       80.18       74.77      1.97 o
   7   2   9      157.80      158.27      3.15 o
   8   2   9       12.35       13.31      1.29 o
   9   2   9       10.48        9.53      1.29 o
  10   2   9        7.43        7.34      1.43 o
  11   2   9       70.21       64.41      1.96 o
  12   2   9        7.25        7.33      1.23 o
  13   2   9        8.07        7.64      1.22 o
  14   2   9       14.36       15.92      1.28 o
  15   2   9        9.33        8.53      1.30 o
  16   2   9        3.20        4.04      1.37 o
  17   2   9        0.74        2.11      1.32 o
   1   3   9        6.79        8.00      1.28 o
   2   3   9       37.18       37.10      1.47 o
   3   3   9       48.06       47.44      1.58 o
   4   3   9       83.00       79.01      2.83 o
   5   3   9       25.02       23.14      1.48 o
   6   3   9        5.34        5.44      1.48 o
   7   3   9       22.42       23.36      1.54 o
   8   3   9        4.15        4.95      1.50 o
   9   3   9        2.26        2.86      1.36 o
  10   3   9        2.64        2.91      1.40 o
  11   3   9        3.86        2.71      1.76 o
  12   3   9        2.51        3.55      1.68 o
  13   3   9        0.28        0.92      1.56 o
  14   3   9        1.45        6.07      1.62 o
  15   3   9        3.62        3.57      1.61 o
   1   4   9       15.46       14.95      1.27 o
   2   4   9        6.52        7.78      1.22 o
   3   4   9        6.81        7.64      1.49 o
   4   4   9       27.60       28.50      1.62 o
   5   4   9        1.79        1.64      1.49 o
   6   4   9       10.45        9.45      1.58 o
   7   4   9        3.30        7.03      1.61 o
   8   4   9        2.75        1.56      1.61 o
   9   4   9        1.54        2.76      1.61 o
  10   4   9        2.06        5.74      1.59 o
  11   4   9        0.08        2.10      1.55 o
  12   4   9        3.46        6.27      1.88 o
   1   5   9        3.78        3.51      1.42 o
   2   5   9        1.85        3.68      1.35 o
   3   5   9        4.70        6.11      1.68 o
   4   5   9        3.12        3.25      1.73 o
   5   5   9        3.36        4.61      1.73 o
   6   5   9        0.74        2.20      1.61 o
   0   0  10       80.48       78.91      2.69 o
   2   0  10       85.40       83.92      2.53 o
   4   0  10       20.10       18.24      1.70 o
   6   0  10      251.79      248.29      5.93 o
   8   0  10      340.49      345.57      8.01 o
  10   0  10       12.80       12.42      1.78 o
  12   0  10        5.29        5.75      1.91 o
  14   0  10       10.49        9.66      1.97 o
  16   0  10        7.58       11.27      2.13 o
  18   0  10        2.37        2.47      2.20 o
   0   1  10       17.75       17.56      1.89 o
   1   1  10       13.74       14.85      1.37 o
   2   1  10       74.60       76.97      1.44 o
   3   1  10      131.83      133.57      1.70 o
   4   1  10      167.00      167.53      3.00 o
   5   1  10      121.51      121.08      2.73 o
   6   1  10       13.34       16.09      1.27 o
   7   1  10       35.09       33.52      1.25 o
   8   1  10       15.33       15.14      1.31 o
   9   1  10       62.34       59.36      1.46 o
  10   1  10       60.87       53.73      1.30 o
  11   1  10       17.80       19.28      1.24 o
  12   1  10        9.74       11.88      1.38 o
  13   1  10        3.84        3.30      1.33 o
  14   1  10        5.91        7.20      1.42 o
  15   1  10        2.51        3.50      1.49 o
  16   1  10        2.82        3.47      1.42 o
  17   1  10        6.22        5.68      1.57 o
   0   2  10      167.27      168.05     12.14 o
   1   2  10        0.07        4.55      1.48 o
   2   2  10       40.51       39.15      1.43 o
   3   2  10       19.72       20.19      1.39 o
   4   2  10       18.31       19.43      1.48 o
   5   2  10       41.31       41.55      1.51 o
   6   2  10        9.16       11.34      1.45 o
   7   2  10        2.57        2.59      1.44 o
   8   2  10        2.78        3.49      1.51 o
   9   2  10       13.60       15.92      1.31 o
  10   2  10       13.73       14.71      1.57 o
  11   2  10       15.76       12.53      1.49 o
  12   2  10        3.31        4.01      1.35 o
  13   2  10        1.62        2.69      1.35 o
  14   2  10        8.32        8.40      1.31 o
  15   2  10        4.22        5.00      1.34 o
  16   2  10        0.52        1.94      1.39 o
   0   3  10       24.63       21.65      1.92 o
   1   3  10        4.45        5.91      1.35 o
   2   3  10       72.75       70.68      1.54 o
   3   3  10        7.93        7.68      1.41 o
   4   3  10       48.69       49.03      1.55 o
   5   3  10        1.89        2.06      1.54 o
   6   3  10        4.78        6.12      1.47 o
   7   3  10        1.87        2.89      1.52 o
   8   3  10       12.94       12.77      1.55 o
   9   3  10        4.69        6.99      1.51 o
  10   3  10        2.25        1.41      1.59 o
  11   3  10        1.78        1.29      1.96 o
  12   3  10        0.18        1.50      2.04 o
  13   3  10        2.73        3.74      1.69 o
  14   3  10        4.88        7.12      1.87 o
   0   4  10       11.75       13.66      1.85 o
   1   4  10        9.09       11.63      1.47 o
   2   4  10        2.71        3.06      1.69 o
   3   4  10        6.86        8.02      1.46 o
   4   4  10        2.32        4.84      1.71 o
   5   4  10       11.08       10.78      1.55 o
   6   4  10        6.34        9.43      1.68 o
   7   4  10        7.86        9.25      1.70 o
   8   4  10        6.01        7.70      1.70 o
   9   4  10        0.33       -1.18      1.65 o
  10   4  10        2.68        3.46      1.62 o
  11   4  10        0.45        1.86      1.73 o
   0   5  10        0.17        2.25      2.57 o
   1   5  10        0.64        1.16      1.55 o
   2   5  10        0.34        1.61      2.08 o
   3   5  10        0.81        1.91      1.77 o
   2   0  11        1.00        2.08      1.94 o
   4   0  11       21.91       20.81      1.73 o
   6   0  11      365.24      338.47      3.92 o
   8   0  11       82.03       83.63      2.46 o
  10   0  11       11.58       11.39      1.90 o
  12   0  11        2.14        3.64      2.00 o
  14   0  11       14.24       11.91      2.08 o
  16   0  11        1.26        0.46      2.07 o
   1   1  11       46.07       51.07      1.45 o
   2   1  11       56.17       53.68      1.51 o
   3   1  11      131.73      127.56      1.91 o
   4   1  11       52.08       49.39      1.51 o
   5   1  11       12.36       12.01      1.36 o
   6   1  11       21.83       22.87      1.39 o
   7   1  11       59.12       57.07      1.39 o
   8   1  11       14.42       17.74      1.29 o
   9   1  11       20.05       20.43      1.44 o
  10   1  11        9.47       12.04      1.36 o
  11   1  11       24.82       25.27      1.32 o
  12   1  11       14.42       15.20      1.31 o
  13   1  11        0.40        1.93      1.32 o
  14   1  11        0.06        2.30      1.46 o
  15   1  11        7.28        8.77      1.54 o
  16   1  11        0.39        0.66      1.49 o
   1   2  11      117.57      116.99      4.55 o
   2   2  11       19.87       19.09      1.48 o
   3   2  11       27.63       25.81      1.46 o
   4   2  11       27.61       27.34      1.45 o
   5   2  11        2.08        3.20      1.48 o
   6   2  11        4.62        4.97      1.47 o
   7   2  11       16.03       15.38      1.46 o
   8   2  11        1.22        2.26      1.50 o
   9   2  11        1.63        1.91      1.44 o
  10   2  11        2.55        4.08      1.42 o
  11   2  11        4.14        3.84      1.44 o
  12   2  11        7.12        5.86      1.50 o
  13   2  11        8.97       13.42      1.49 o
  14   2  11        7.43        7.16      1.48 o
  15   2  11        4.53        6.05      1.47 o
   1   3  11        6.55        7.07      1.64 o
   2   3  11        8.17        7.18      1.60 o
   3   3  11       32.67       32.68      1.60 o
   4   3  11       22.34       21.05      1.48 o
   5   3  11        5.17        7.17      1.54 o
   6   3  11        1.68        4.26      1.60 o
   7   3  11       11.07       11.78      1.57 o
   8   3  11        6.36        5.57      1.50 o
   9   3  11        2.90        5.68      1.50 o
  10   3  11        0.31        4.00      1.78 o
  11   3  11        0.33        1.86      1.73 o
  12   3  11        0.08       -0.39      1.88 o
  13   3  11        0.14        1.34      1.93 o
   1   4  11        4.47        3.20      1.56 o
   2   4  11        3.51        2.73      1.67 o
   3   4  11        2.52        4.55      1.64 o
   4   4  11        3.90        5.44      1.51 o
   5   4  11        4.21        5.28      1.72 o
   6   4  11        6.40        7.82      1.70 o
   7   4  11        4.89        4.47      1.70 o
   8   4  11        2.59        4.80      1.71 o
   9   4  11        2.13        3.66      1.73 o
   0   0  12       20.83       25.70      2.80 o
   2   0  12        8.75        8.75      1.88 o
   4   0  12       10.79        9.69      1.91 o
   6   0  12        4.23        2.67      1.71 o
   8   0  12       32.75       27.27      1.83 o
  10   0  12       29.63       30.62      2.05 o
  12   0  12        9.01       10.81      2.11 o
  14   0  12        1.69        3.34      2.17 o
   0   1  12       70.23       69.45      2.18 o
   1   1  12       11.59       13.89      1.47 o
   2   1  12       20.43       22.98      1.53 o
   3   1  12       17.99       17.21      1.48 o
   4   1  12       15.31       14.02      1.43 o
   5   1  12        1.82        2.69      1.45 o
   6   1  12       17.18       16.69      1.48 o
   7   1  12        0.11        1.51      1.43 o
   8   1  12       19.39       21.00      1.42 o
   9   1  12       38.26       36.08      1.48 o
  10   1  12       14.53       12.58      1.36 o
  11   1  12       11.98       11.65      1.40 o
  12   1  12        7.00        8.00      1.48 o
  13   1  12        0.26        0.35      1.47 o
  14   1  12        1.13        1.99      1.44 o
  15   1  12        0.59        1.54      1.47 o
   0   2  12       60.55       52.12      6.45 o
   1   2  12       25.67       22.99      1.73 o
   2   2  12        5.15        8.94      1.61 o
   3   2  12        6.53        6.16      1.47 o
   4   2  12        5.70        5.22      1.44 o
   5   2  12       20.57       19.13      1.48 o
   6   2  12        2.96        4.10      1.57 o
   7   2  12        8.49       10.25      1.62 o
   8   2  12        0.19        2.91      1.47 o
   9   2  12        5.39        6.68      1.55 o
  10   2  12        0.33        1.15      1.46 o
  11   2  12        7.98       11.01      1.82 o
  12   2  12        0.88        1.61      1.52 o
  13   2  12        0.58        2.58      1.64 o
   0   3  12        7.11        8.58      2.55 o
   1   3  12        2.42        3.26      1.81 o
   2   3  12       13.79       10.91      1.73 o
   3   3  12        6.15        7.64      1.57 o
   4   3  12        4.11        5.44      1.50 o
   5   3  12        2.06        2.75      1.52 o
   6   3  12        7.70        8.37      1.61 o
   7   3  12        3.60        4.32      1.61 o
   8   3  12        0.74        2.16      1.60 o
   9   3  12        0.86        1.73      1.82 o
  10   3  12        0.57        3.21      1.75 o
  11   3  12        0.57        2.03      2.02 o
   0   4  12        1.92        4.42      2.80 o
   1   4  12        1.38        2.21      1.64 o
   2   4  12        1.62       -0.65      1.69 o
   3   4  12        0.20        1.04      1.49 o
   4   4  12        2.42        3.44      1.75 o
   5   4  12        0.30        1.03      1.71 o
   6   4  12        1.08        2.68      1.64 o
   2   0  13       10.21       11.76      2.02 o
   4   0  13       70.91       60.95      2.88 o
   6   0  13       18.16       15.98      1.89 o
   8   0  13       11.08       10.18      1.94 o
  10   0  13        4.49        4.81      1.93 o
  12   0  13        0.60        2.30      2.18 o
  14   0  13        1.26        1.23      2.26 o
   1   1  13       35.32       34.76      1.68 o
   2   1  13        0.48        0.29      1.46 o
   3   1  13        0.91        3.65      1.49 o
   4   1  13        4.01        4.39      1.53 o
   5   1  13       11.17       11.06      1.48 o
   6   1  13        6.56        6.03      1.45 o
   7   1  13        7.44        9.42      1.52 o
   8   1  13       12.68       13.08      1.50 o
   9   1  13        4.24        5.64      1.55 o
  10   1  13        0.78        1.43      1.46 o
  11   1  13        4.77        4.29      1.50 o
  12   1  13        0.67        0.99      1.48 o
  13   1  13        5.07        4.99      1.59 o
   1   2  13       11.62       10.32      1.77 o
   2   2  13        6.55        7.59      1.68 o
   3   2  13        5.87        6.39      1.64 o
   4   2  13        7.72        8.82      1.65 o
   5   2  13        0.95        2.03      1.54 o
   6   2  13        0.25        1.79      1.54 o
   7   2  13        4.05        6.22      1.56 o
   8   2  13        2.16        4.57      1.64 o
   9   2  13        8.34        9.96      1.68 o
  10   2  13        0.98        4.29      1.76 o
  11   2  13        2.79        5.55      1.87 o
  12   2  13        0.16        3.06      1.88 o
   1   3  13        2.09        3.58      1.92 o
   2   3  13        1.18        1.16      1.81 o
   3   3  13        1.71        2.73      1.78 o
   4   3  13        4.15        4.40      1.63 o
   5   3  13        0.02        0.55      1.62 o
   6   3  13        2.81        4.21      1.64 o
   7   3  13        0.26        2.31      1.65 o
   8   3  13        1.53        1.76      1.75 o
   9   3  13        0.37        0.56      1.77 o
   0   0  14        1.24        4.78      2.93 o
   2   0  14       10.03        9.12      2.08 o
   4   0  14       13.49       12.49      2.20 o
   6   0  14        9.45       13.14      2.16 o
   8   0  14       17.75       15.81      2.08 o
  10   0  14        0.62        2.43      2.02 o
  12   0  14        2.12        1.96      2.12 o
   0   1  14        4.38        4.15      2.13 o
   1   1  14        6.20        7.66      1.58 o
   2   1  14        2.04        3.81      1.55 o
   3   1  14        0.63        1.54      1.62 o
   4   1  14        3.74        3.78      1.63 o
   5   1  14        7.01        7.76      1.60 o
   6   1  14        0.73        1.66      1.48 o
   7   1  14        6.24        5.73      1.60 o
   8   1  14        0.83        0.67      1.57 o
   9   1  14        1.16        2.75      1.81 o
  10   1  14        0.61        2.12      1.67 o
  11   1  14        0.47        0.63      1.64 o
   0   2  14        0.63        1.05      2.60 o
   1   2  14        1.78        1.76      2.07 o
   2   2  14        4.24        4.75      1.73 o
   3   2  14        7.16        5.98      1.74 o
   4   2  14        4.34        6.38      1.76 o
   5   2  14        8.62        8.92      1.68 o
   6   2  14        0.38        3.05      1.61 o
   7   2  14        3.44        4.62      1.68 o
   8   2  14        0.93        1.47      1.72 o
   9   2  14        0.56        0.98      1.60 o
   0   3  14        0.03        2.91      2.75 o
   1   3  14        0.59        2.92      2.00 o
   2   3  14        1.90        4.16      2.01 o
   3   3  14        0.14        2.26      2.02 o
   4   3  14        5.44        6.68      1.77 o
   5   3  14        1.00        3.23      1.58 o
   6   3  14        4.07        7.21      1.78 o
   2   0  15        0.08        1.18      2.20 o
   4   0  15        6.14        9.26      2.28 o
   6   0  15       12.36       15.39      2.27 o
   8   0  15        0.60        0.52      2.47 o
   1   1  15       14.57       14.70      1.75 o
   2   1  15        0.48        2.54      1.64 o
   3   1  15        8.17        8.50      1.81 o
   4   1  15        0.34        0.12      1.74 o
   5   1  15        0.35        1.55      1.72 o
   6   1  15        0.78        1.07      1.84 o
   7   1  15        0.46        0.39      1.75 o
   8   1  15        0.17        2.05      1.63 o
   9   1  15        0.35        0.64      1.91 o
   1   2  15        2.18        3.41      2.05 o
   2   2  15        0.43        2.32      1.95 o
   3   2  15        1.01        3.77      1.90 o
   4   2  15        0.48        2.47      1.84 o
   5   2  15        1.04        4.25      1.91 o
   6   2  15        0.51        3.23      1.78 o
   0   0  16        1.60        5.34      3.35 o
   2   0  16        1.18        2.43      2.45 o
   4   0  16        7.23        9.01      2.56 o
   6   0  16        1.51        2.55      2.84 o
   0   1  16        2.27        4.87      2.52 o
   1   1  16        1.92        2.76      1.78 o
   2   1  16        2.62        5.21      1.82 o
   3   1  16        0.22        1.75      1.90 o
   4   1  16        1.36        4.60      2.01 o
   5   1  16        2.52        5.42      1.92 o
 
